# Supplementary material for: TENS alone or combined with low-level laser therapy photobiomodulation for pain, functional capacity, and cardiorespiratory physiological variables after cesarean section: protocol for a randomized clinical trial
Source: PLoS One. 2025 Jun 20;20(6):e0325254. doi: 10.1371/journal.pone.0325254 (PMC12180720; doi:10.1371/journal.pone.0325254)
Supplement: S1 File — (ZIP) [file pone.0325254.s002.zip]

Archive with 2 entries (2 files):
- Study complete_approved in version original.pdf
- Study complete_approved in english.pdf
